# Supplementary material for: An Isolated Mesenteric Presentation of a Nodal Peripheral T Cell Lymphoma with T Follicular Helper Cell Phenotype
Source: Hematol Rep. 2022 Nov 15;14(4):335–41. doi: 10.3390/hematolrep14040047 (PMC9680281; doi:10.3390/hematolrep14040047)
Supplement: Supplementary file 1 [file hematolrep-14-00047-s001.zip]

Archive with 1 entries (1 files):
- hematolrep-1872329-supplementary.pdf
